# Supplementary material for: Discovery of Fragment-Based Inhibitors of SARS-CoV‑2 PLPro
Source: J Med Chem. 2026 Jan 12;69(2):1419–33. doi: 10.1021/acs.jmedchem.5c02832 (PMC12833870; doi:10.1021/acs.jmedchem.5c02832)
Supplement: Supplementary file 2 [file jm5c02832_si_002.csv]

compound	SMILES	IC50	EC50
10	O=C1CC2(CCNCC2)OC3=CC=CC=C31	846
11	O=C1CC2(CCN(C)CC2)OC3=CC=CC=C31	304
12	O=C1CC2(CCN(C)CC2)OC3=C(C)C=CC=C31	102
13	O=C1CC2(CCN(C)CC2)OC3=CC(C)=CC=C31	221
14	O=C1CC2(CCN(C)CC2)OC3=CC(OC)=CC=C31	38
15	O=C1CC2(CCN(C)CC2)OC3=C(C)C(C)=CC=C31	27
16	O=C1CC2(CCN(C)CC2)OC3=C(C)C(OC)=CC=C31	30
17	O=C1CC2(CCN(C)CC2)OC3=C4C(C=CC=C4)=CC=C31	18
18	O=C1CC2(CCN(C)CC2)OC3=C4C(CCC4)=CC=C31	16
19	O=C1CC2(CCN(C)CC2)OC3=C4C(N(C)C=C4)=CC=C31	32
20	O=C1CC2(CCN(C)CC2)OC3=C4C(OC=C4)=CC=C31	84
21	O=C1CC2(CCN(CCN)CC2)OC3=C(C)C(C)=CC=C31	595
22	O=C1CC2(CCN(CCN(C)C)CC2)OC3=C(C)C(C)=CC=C31	993
23	O=C1CC2(CCN(CCO)CC2)OC3=C(C)C(C)=CC=C31	48
24	O=C1CC2(CCN(CCOC)CC2)OC3=C(C)C(C)=CC=C31	18
25	O=C1CC2(CCN(CCOCC3=CC=CC=C3)CC2)OC4=C(C)C(C)=CC=C41	15
26	O=C1CC2(CCN(CC3=CC=CC=C3)CC2)OC4=C(C)C(C)=CC=C41	164
27	O=C1CC2(CCN(CC3=CC=CC=N3)CC2)OC4=C(C)C(C)=CC=C41	14
28	O=C1CC2(CCN(CC3=CC=CN=C3)CC2)OC4=C(C)C(C)=CC=C41	371
29	O=C1CC2(CCN(CC3=CC=CC(N)=N3)CC2)OC4=C(C)C(C)=CC=C41	7
30	O=C1CC2(CCN(CC3=CC=C(N)C=N3)CC2)OC4=C(C)C(C)=CC=C41	12
31	O=C1CC2(CCN(CC3=CC(N)=CC=N3)CC2)OC4=C(C)C(C)=CC=C41	54
32	O=C1CC2(CCN(CC3=CC=CC=N3)CC2)OC4=C(C)C(C5=CC=CC(C)=C5)=CC=C41	4.5
33	O=C1CC2(CCN(CC3=CC=CC=N3)CC2)OC4=C(C)C(C5=CC=C(C)C(C)=C5)=CC=C41	3.2
34	O=C1CC2(CCN(CC3=CC=CC=N3)CC2)OC4=C(C)C(C5=CC=CC(C(C)C)=C5)=CC=C41	38
35	O=C1CC2(CCN(CC3=CC=CC=N3)CC2)OC4=C(C)C(C5=CC=CN=C5)=CC=C41	3.6
36	O=C1CC2(CCN(CC3=CC=CC=N3)CC2)OC4=C(C)C(C5=CC=NC=C5)=CC=C41	2.5
37	O=C1CC2(CCN(CC3=CC=CC=N3)CC2)OC4=C(C)C(C5=CC=NC(C)=C5)=CC=C41	1.7
38	O=C1CC2(CCN(CC3=CC=CC=N3)CC2)OC4=C(C)C(C5=CC(C)=NC(C)=C5)=CC=C41	2.4
39	O=C1CC2(CCN(CC3=CC=CC=N3)CC2)OC4=C(C)C(C5=CC=NC(OC)=C5)=CC=C41	5.4
40	O=C1CC2(CCN(CC3=CC=CC=N3)CC2)OC4=C(C)C(C5=CN(C)N=C5)=CC=C41	4.6
41	O=C1CC2(CCN(CC3=CC=CC=N3)CC2)OC4=C(C)C(C5=CC(C=CN6)=C6C=C5)=CC=C41	2.3
42	O=C1CC2(CCN(CC3=CC=CC=N3)CC2)OC4=C(C)C(C5=CC(C=CC=N6)=C6C=C5)=CC=C41	4.4
43	O=C1CC2(CCN(CC3=CC=CC=N3)CC2)OC4=C(C)C(NC5=CC=CN=C5C)=CC=C41	16
44	CC1=C(OC2(CCN(CC3=CC=CC=N3)CC2)CC4)C4=CC=C1C5=CC=NC(C)=C5	3.4	> 10
45	CC1=C(OC2(CCN(CC3=CC=CC(C4=CC=CN=C4)=N3)CC2)CC5)C5=CC=C1C6=CC=NC(C)=C6	1.9	7.1
46	CC1=C(OC2(CCN(CC3=CC=CC(N4CCN(C)CC4)=N3)CC2)CC5)C5=CC=C1C6=CC=NC(C)=C6	0.4	0.35
47	CC1=C(OC2(CCN(CC3=CC=CC(C4=CNN=C4)=N3)CC2)CC5)C5=CC=C1C6=CC=NC(C)=C6	1.5	5.1
48	CC1=C(OC2(CCN(CC3=CC=CC(N4CCC(N(C)C)CC4)=N3)CC2)CC5)C5=CC=C1C6=CC=NC(C)=C6	0.6	0.5
49	CC1=C(OC2(CCN(CC3=CC=CC(N4[C@@H](C)CN(C)CC4)=N3)CC2)CC5)C5=CC=C1C6=CC=NC(C)=C6	0.6	0.6
50	CC1=C(OC2(CCN(CC3=CC=CC(N4CC(N(C)CC4)=O)=N3)CC2)CC5)C5=CC=C1C6=CC=NC(C)=C6	1.4	> 10
51	CC1=C(OC2(CCN(CC3=CC=CC(N4CCOCC4)=N3)CC2)CC5)C5=CC=C1C6=CC=NC(C)=C6	3.5	>10
52	CC1=C(OC2(CCN(CC3=CC=CC(N4CCC(C)CC4)=N3)CC2)CC5)C5=CC=C1C6=CC=NC(C)=C6	40	>10
53	CC1=C(OC2(CCN(CC3=CC=C(N4CCN(C)CC4)C=N3)CC2)CC5)C5=CC=C1C6=CC=NC(C)=C6	0.5	0.83
54	CC1=C(OC2(CCN(CC3=CC=C(C4=CNN=C4)C=N3)CC2)CC5)C5=CC=C1C6=CC=NC(C)=C6	1.6	6
55	CC1=C(OC2(CCN(CC3=CC=C(C(NCC4=CSC=N4)=O)C=N3)CC2)CC5)C5=CC=C1C6=CC=NC(C)=C6	1.9	> 10
56	CC1=C(OC2(CCN(CC3=CC=C(C(OC)=O)C(N4CCN(C)CC4)=N3)CC2)CC5)C5=CC=C1C6=CC=NC(C)=C6	0.3
57	CC1=C(OC2(CCN(CC3=CC=C(C(NCC4=CSC=N4)=O)C(N5CCN(C)CC5)=N3)CC2)CC6)C6=CC=C1C7=CC=NC(C)=C7	0.5
